# Supplementary material for: Brincidofovir Effectively Inhibits Proliferation of Pseudorabies Virus by Disrupting Viral Replication
Source: Viruses. 2024 Mar 18;16(3):464. doi: 10.3390/v16030464 (PMC10975951; doi:10.3390/v16030464)
Supplement: Supplementary file 1 [file viruses-16-00464-s001.zip]

Archive with 1 entries (1 files):
- viruses-2883254-supplementary.pdf
